# Supplementary material for: scDMV: a zero–one inflated beta mixture model for DNA methylation variability with scBS-seq data
Source: Bioinformatics. 2023 Dec 23;40(1):btad772. doi: 10.1093/bioinformatics/btad772 (PMC10786675; doi:10.1093/bioinformatics/btad772)
Supplement: btad772_Supplementary_Data [file btad772_supplementary_data.zip]

Archive with 4 entries (4 files):
- figureS1-300dpi.jpg
- scDMV_supplementary.docx
- figureS2-300dpi.jpg
- figureS3-300dpi.jpg
